# Supplementary material for: Semantic segmentation of HeLa cells: An objective comparison between one traditional algorithm and four deep-learning architectures
Source: PLoS One. 2020 Oct 2;15(10):e0230605. doi: 10.1371/journal.pone.0230605 (PMC7531863; doi:10.1371/journal.pone.0230605)
Supplement: S1 Code — (TXT) [file pone.0230605.s001.txt]

The codes and data associated with this article are available from the following GitHub,
EMPIAR and Zenodo repositories:
https : ==github:com=reyesaldasoro=Hela - Cell - Segmentation,
https : ==github:com=reyesaldasoro=HeLa Segmentation UNET,
https : ==github:com=karabagcefa=Hela - Cell - Semantic - Segmentation,
EMPIAR : http : ==dx:doi:org=10:6019=EMPIAR - 10094,
Zenodo : https : ==doi:org=10:5281=zenodo:3834608.
